# Supplementary material for: Lessons Learned from Developing Digital Teaching Modules for Medical Student Education in Neurosurgery during the COVID-19 Pandemic
Source: Healthcare (Basel). 2021 Sep 1;9(9):1141. doi: 10.3390/healthcare9091141 (PMC8471382; doi:10.3390/healthcare9091141)
Supplement: Supplementary file 1 [file healthcare-09-01141-s001.zip]

Archive with 3 entries (2 files):
- Table_S1.pdf
- __MACOSX/
- __MACOSX/._Table_S1.pdf
